# Supplementary material for: ﻿Biconidiumsinense gen. et sp. nov. (Hypocreales, Bionectriaceae) and Didymocyrtisshanxiensis sp. nov. (Phaeosphaeriaceae, Didymocyrtis) isolated from urban soil in China
Source: MycoKeys. 2025 Apr 29;116:327–44. doi: 10.3897/mycokeys.116.146683 (PMC12056516; doi:10.3897/mycokeys.116.146683)
Supplement: XML Treatment for Biconidium [file mycokeys.116.146683-treatment1.xml]

<!DOCTYPE tp:taxon-treatment
  PUBLIC "-//TaxonX//DTD Taxonomic Treatment Publishing DTD v0 20100105//EN" "tax-treatment-NSO.dtd">
<tp:taxon-treatment xmlns:tp="http://www.plazi.org/taxpub"><tp:treatment-meta><kwd-group><label>Taxon classification</label><kwd>
                  <named-content content-type="kingdom">Fungi</named-content>
                </kwd><kwd>
                  <named-content content-type="order">Hypocreales</named-content>
                </kwd><kwd>
                  <named-content content-type="family">Bionectriaceae</named-content>
                </kwd></kwd-group><mixed-citation publication-type="journal"><person-group><name><surname>Wang</surname><given-names>Hai-Yan</given-names></name><name><surname>Dong</surname><given-names>Chunbo</given-names></name><name><surname>Zhang</surname><given-names>Yan-Wei</given-names></name><name><surname>Chen</surname><given-names>Wan-Hao</given-names></name><name><surname>Han</surname><given-names>Yan-Feng</given-names></name></person-group><article-title>﻿<italic><tp:taxon-name><tp:taxon-name-part taxon-name-part-type="genus" reg="Biconidium">Biconidium</tp:taxon-name-part><tp:taxon-name-part taxon-name-part-type="species" reg="sinense">sinense</tp:taxon-name-part></tp:taxon-name></italic> gen. et sp. nov. (<tp:taxon-name><tp:taxon-name-part taxon-name-part-type="order">Hypocreales</tp:taxon-name-part></tp:taxon-name>, <tp:taxon-name><tp:taxon-name-part taxon-name-part-type="family">Bionectriaceae</tp:taxon-name-part></tp:taxon-name>) and <italic><tp:taxon-name><tp:taxon-name-part taxon-name-part-type="genus" reg="Didymocyrtis">Didymocyrtis</tp:taxon-name-part><tp:taxon-name-part taxon-name-part-type="species" reg="shanxiensis">shanxiensis</tp:taxon-name-part></tp:taxon-name></italic> sp. nov. (<tp:taxon-name><tp:taxon-name-part taxon-name-part-type="family">Phaeosphaeriaceae</tp:taxon-name-part></tp:taxon-name>, <italic><tp:taxon-name><tp:taxon-name-part taxon-name-part-type="genus" reg="Didymocyrtis">Didymocyrtis</tp:taxon-name-part></tp:taxon-name></italic>) isolated from urban soil in China</article-title><source>MycoKeys</source><day>29</day><month>04</month><year>2025</year><volume>116</volume><fpage>327</fpage><lpage>344</lpage><pub-id pub-id-type="doi">10.3897/mycokeys.116.146683</pub-id></mixed-citation></tp:treatment-meta><tp:nomenclature><label>﻿</label><tp:taxon-name>
                <object-id xmlns:xlink="http://www.w3.org/1999/xlink" content-type="arpha" xlink:type="simple">01EEEA05-F306-5CD6-92CD-2E62F6A4778B</object-id>
                <tp:taxon-name-part taxon-name-part-type="genus" reg="Biconidium">Biconidium</tp:taxon-name-part>
                <object-id xmlns:xlink="http://www.w3.org/1999/xlink" content-type="mycobank" xlink:type="simple">MB857281</object-id>
              </tp:taxon-name><tp:taxon-authority>H.Y. Wang &amp; Y.F. Han</tp:taxon-authority><tp:taxon-status xmlns:xlink="http://www.w3.org/1999/xlink" xlink:type="simple">gen. nov.</tp:taxon-status></tp:nomenclature><tp:treatment-sec sec-type="etymology" id="SECID0EUAAK"><title>Etymology.</title><p>Referring to the bicellular conidia.</p></tp:treatment-sec><tp:treatment-sec sec-type="description" id="SECID0EZAAK"><title>Description.</title><p><bold><italic>Mycelium</italic></bold> hyaline, septate, smooth, thin-walled. <bold><italic>Conidiophores</italic></bold> hyaline, septate, smooth-walled, solitary, straight, (sub-)erect, arising directly from hyphae, unbranched or branched, bearing 1–5 levels with 1–6 phialides per node. <bold><italic>Conidiogenous cells</italic></bold> enteroblastic, monophialidic, lateral or terminal, awl-shaped, hyaline, smooth, with globose to cylindriform thickening at conidiogenous loci. <bold><italic>Conidia</italic></bold> bicellular, podiform, unsymmetrically at both ends, hyaline, thick-walled, smooth, arranged in slimy heads. Chlamydospores and sexual morph absent.</p></tp:treatment-sec><tp:treatment-sec sec-type="type species" id="SECID0E6BAK"><title>Type species.</title><p><italic><tp:taxon-name><tp:taxon-name-part taxon-name-part-type="genus" reg="Biconidium">Biconidium</tp:taxon-name-part><tp:taxon-name-part taxon-name-part-type="species" reg="sinense">sinense</tp:taxon-name-part></tp:taxon-name></italic> H.Y. Wang &amp; Y.F. Han</p></tp:treatment-sec><tp:treatment-sec sec-type="notes" id="SECID0EQCAK"><title>Notes.</title><p>Three isolates from green soil of sewage treatment plant clearly form an independent clade on the <abbrev xmlns:xlink="http://www.w3.org/1999/xlink" xlink:title="internal transcribed spacers" id="ABBRID0EWCAK" xlink:type="simple">ITS</abbrev> and LSU tree (Fig. <xref ref-type="fig" rid="F1">1</xref>), and are phylogenetically segregated from other genera, representing the new species with conidiogenous cells with globose to cylindriform thickening at conidiogenous loci and podiform conidia arranged in slimy heads. Therefore, we introduce <italic><tp:taxon-name><tp:taxon-name-part taxon-name-part-type="genus" reg="Biconidium">Biconidium</tp:taxon-name-part></tp:taxon-name></italic> as a new genus to accommodate this species.</p></tp:treatment-sec><tp:treatment-sec><!--Section generated to contain objects referenced in tp:taxon-treatment.--><fig id="F1" position="float" orientation="portrait"><object-id xmlns:xlink="http://www.w3.org/1999/xlink" content-type="doi" xlink:type="simple">10.3897/mycokeys.116.146683.figure1</object-id><object-id xmlns:xlink="http://www.w3.org/1999/xlink" content-type="arpha" xlink:type="simple">E2B97241-20B6-5A85-B05D-B9A2591802F8</object-id><label>Figure 1.</label><caption><p>Phylogenetic tree of <tp:taxon-name><tp:taxon-name-part taxon-name-part-type="family">Bionectriaceae</tp:taxon-name-part></tp:taxon-name> constructed from the dataset of <abbrev xmlns:xlink="http://www.w3.org/1999/xlink" xlink:title="internal transcribed spacers" id="ABBRID0ERZDI" xlink:type="simple">ITS</abbrev> and LSU. Notes: Statistical support values (<abbrev xmlns:xlink="http://www.w3.org/1999/xlink" xlink:title="Maximum Likelihood" id="ABBRID0EVZDI" xlink:type="simple">ML</abbrev>/<abbrev xmlns:xlink="http://www.w3.org/1999/xlink" xlink:title="Bayesian Inference" id="ABBRID0EZZDI" xlink:type="simple">BI</abbrev>) were shown at nodes. <abbrev xmlns:xlink="http://www.w3.org/1999/xlink" xlink:title="Maximum Likelihood" id="ABBRID0E4ZDI" xlink:type="simple">ML</abbrev> bootstrap values ≥50% and posterior probabilities ≥ 0.50 are shown above the internal branches. ‘–’ indicates the absence of statistical support (&lt; 50% for bootstrap proportions from <abbrev xmlns:xlink="http://www.w3.org/1999/xlink" xlink:title="Maximum Likelihood" id="ABBRID0EB1DI" xlink:type="simple">ML</abbrev> analysis; &lt; 0.50 for posterior probabilities from Bayesian analysis). Three new strains are shown in blue font.</p></caption><graphic xmlns:xlink="http://www.w3.org/1999/xlink" xlink:href="mycokeys-116-327-g001.jpg" position="float" orientation="portrait" xlink:type="simple" id="oo_1318748.jpg"><uri content-type="original_file" xlink:type="simple">https://binary.pensoft.net/fig/1318748</uri></graphic></fig></tp:treatment-sec></tp:taxon-treatment>
