# Supplementary material for: ﻿Biconidiumsinense gen. et sp. nov. (Hypocreales, Bionectriaceae) and Didymocyrtisshanxiensis sp. nov. (Phaeosphaeriaceae, Didymocyrtis) isolated from urban soil in China
Source: MycoKeys. 2025 Apr 29;116:327–44. doi: 10.3897/mycokeys.116.146683 (PMC12056516; doi:10.3897/mycokeys.116.146683)
Supplement: XML Treatment for Biconidium sinense [file mycokeys.116.146683-treatment2.xml]

<!DOCTYPE tp:taxon-treatment
  PUBLIC "-//TaxonX//DTD Taxonomic Treatment Publishing DTD v0 20100105//EN" "tax-treatment-NSO.dtd">
<tp:taxon-treatment xmlns:tp="http://www.plazi.org/taxpub"><tp:treatment-meta><kwd-group><label>Taxon classification</label><kwd>
                  <named-content content-type="kingdom">Fungi</named-content>
                </kwd><kwd>
                  <named-content content-type="order">Hypocreales</named-content>
                </kwd><kwd>
                  <named-content content-type="family">Bionectriaceae</named-content>
                </kwd></kwd-group><mixed-citation publication-type="journal"><person-group><name><surname>Wang</surname><given-names>Hai-Yan</given-names></name><name><surname>Dong</surname><given-names>Chunbo</given-names></name><name><surname>Zhang</surname><given-names>Yan-Wei</given-names></name><name><surname>Chen</surname><given-names>Wan-Hao</given-names></name><name><surname>Han</surname><given-names>Yan-Feng</given-names></name></person-group><article-title>﻿<italic><tp:taxon-name><tp:taxon-name-part taxon-name-part-type="genus" reg="Biconidium">Biconidium</tp:taxon-name-part><tp:taxon-name-part taxon-name-part-type="species" reg="sinense">sinense</tp:taxon-name-part></tp:taxon-name></italic> gen. et sp. nov. (<tp:taxon-name><tp:taxon-name-part taxon-name-part-type="order">Hypocreales</tp:taxon-name-part></tp:taxon-name>, <tp:taxon-name><tp:taxon-name-part taxon-name-part-type="family">Bionectriaceae</tp:taxon-name-part></tp:taxon-name>) and <italic><tp:taxon-name><tp:taxon-name-part taxon-name-part-type="genus" reg="Didymocyrtis">Didymocyrtis</tp:taxon-name-part><tp:taxon-name-part taxon-name-part-type="species" reg="shanxiensis">shanxiensis</tp:taxon-name-part></tp:taxon-name></italic> sp. nov. (<tp:taxon-name><tp:taxon-name-part taxon-name-part-type="family">Phaeosphaeriaceae</tp:taxon-name-part></tp:taxon-name>, <italic><tp:taxon-name><tp:taxon-name-part taxon-name-part-type="genus" reg="Didymocyrtis">Didymocyrtis</tp:taxon-name-part></tp:taxon-name></italic>) isolated from urban soil in China</article-title><source>MycoKeys</source><day>29</day><month>04</month><year>2025</year><volume>116</volume><fpage>327</fpage><lpage>344</lpage><pub-id pub-id-type="doi">10.3897/mycokeys.116.146683</pub-id></mixed-citation></tp:treatment-meta><tp:nomenclature><label>﻿</label><tp:taxon-name>
                <object-id xmlns:xlink="http://www.w3.org/1999/xlink" content-type="arpha" xlink:type="simple">211757A1-26E1-5349-9F05-A5C09B8DB8CE</object-id>
                <tp:taxon-name-part taxon-name-part-type="genus" reg="Biconidium">Biconidium</tp:taxon-name-part>
                <tp:taxon-name-part taxon-name-part-type="species" reg="sinense">sinense</tp:taxon-name-part>
                <object-id xmlns:xlink="http://www.w3.org/1999/xlink" content-type="mycobank" xlink:type="simple">MB857282</object-id>
              </tp:taxon-name><tp:taxon-authority>H.Y. Wang &amp; Y.F. Han</tp:taxon-authority><tp:taxon-status xmlns:xlink="http://www.w3.org/1999/xlink" xlink:type="simple">sp. nov.</tp:taxon-status><xref ref-type="fig" rid="F2">Fig. 2</xref></tp:nomenclature><tp:treatment-sec sec-type="etymology" id="SECID0ETEAK"><title>Etymology.</title><p>Referring to China where the species was isolated.</p></tp:treatment-sec><tp:treatment-sec sec-type="material" id="SECID0EYEAK"><title>Type.</title><p>China • Zhejiang Province, Hangzhou City, sewage treatment plant (<named-content xmlns:xlink="http://www.w3.org/1999/xlink" content-type="dwc:verbatimCoordinates" xlink:type="simple"><named-content content-type="geo-json" specific-use="{&#34;type&#34;:&#34;Point&#34;,&#34;coordinates&#34;:[120.167222,30.181389]}" id="NCID0EBFAK" xlink:type="simple">30°10'53"N, 120°10'2"E</named-content></named-content>), soil, August 2021, Yulian Ren, ex-type culture <abbrev xmlns:xlink="http://www.w3.org/1999/xlink" content-type="institution" xlink:title="Institute of Fungus Resources, Guizhou University" id="ABBRID0EGFAK" xlink:type="simple">GZUIFR</abbrev> 24.013, dried holotype <abbrev xmlns:xlink="http://www.w3.org/1999/xlink" xlink:title="Institute of Fungus Resources, Guizhou University" id="ABBRID0ELFAK" xlink:type="simple">GZAC</abbrev> 24.013. <abbrev xmlns:xlink="http://www.w3.org/1999/xlink" xlink:title="internal transcribed spacers" id="ABBRID0EPFAK" xlink:type="simple">ITS</abbrev> sequences, GenBank <ext-link xmlns:xlink="http://www.w3.org/1999/xlink" ext-link-type="gen" xlink:href="PQ595985" xlink:type="simple">PQ595985</ext-link>; LSU sequences, GenBank <ext-link xmlns:xlink="http://www.w3.org/1999/xlink" ext-link-type="gen" xlink:href="PQ595988" xlink:type="simple">PQ595988</ext-link>.</p></tp:treatment-sec><tp:treatment-sec sec-type="description" id="SECID0E4FAK"><title>Description.</title><p>Culture characteristics (7 days of incubation at 25 °C): Colony on <abbrev xmlns:xlink="http://www.w3.org/1999/xlink" xlink:title="potato dextrose agar" id="ABBRID0EDGAK" xlink:type="simple">PDA</abbrev>, 20–30 mm diam., fleshy, plicated, beige (RAL1001) at the center, villiform, traffic white (RAL 9016) at the edge, reverse, light lvory (RAL1015) at the center, cream (RAL9001) at the edge, nearly round, margin partial; Colony on <abbrev xmlns:xlink="http://www.w3.org/1999/xlink" xlink:title="malt extract agar" id="ABBRID0EHGAK" xlink:type="simple">MEA</abbrev>, 25–30 mm diam., flocculence, traffic white (RAL 9016), reverse, broom yellow (RAL1032), margin entire, round. Colony on <abbrev xmlns:xlink="http://www.w3.org/1999/xlink" xlink:title="oatmeal agar" id="ABBRID0ELGAK" xlink:type="simple">OA</abbrev>, 30–35 mm diam., thin, short villous, signal white (RAL9003), reverse, cream (RAL9001), margin entire, round.</p><fig id="F2" position="float" orientation="portrait"><object-id xmlns:xlink="http://www.w3.org/1999/xlink" content-type="doi" xlink:type="simple">10.3897/mycokeys.116.146683.figure2</object-id><object-id xmlns:xlink="http://www.w3.org/1999/xlink" content-type="arpha" xlink:type="simple">2ABFEAD5-78FA-5B6E-B0A7-6E0CAC31A8AB</object-id><label>Figure 2.</label><caption><p>Morphological characteristics of <italic><tp:taxon-name><tp:taxon-name-part taxon-name-part-type="genus" reg="Biconidium">Biconidium</tp:taxon-name-part><tp:taxon-name-part taxon-name-part-type="species" reg="sinense">sinense</tp:taxon-name-part></tp:taxon-name></italic> sp. nov. <bold>a–c</bold> front and reverse of colony on <abbrev xmlns:xlink="http://www.w3.org/1999/xlink" xlink:title="potato dextrose agar" id="ABBRID0EEHAK" xlink:type="simple">PDA</abbrev>, <abbrev xmlns:xlink="http://www.w3.org/1999/xlink" xlink:title="oatmeal agar" id="ABBRID0EIHAK" xlink:type="simple">OA</abbrev> and <abbrev xmlns:xlink="http://www.w3.org/1999/xlink" xlink:title="malt extract agar" id="ABBRID0EMHAK" xlink:type="simple">MEA</abbrev> after 7 days at 25 °C <bold>d, e</bold> conidiophores and conidial heads <bold>f–h</bold> conidiophores and conidia <bold>i</bold> conidia. Scale bars: 10 mm (<bold>a–c</bold>); 50 μm (<bold>d</bold>); 20 μm (<bold>e</bold>); 10 μm (<bold>f–i</bold>).</p></caption><graphic xmlns:xlink="http://www.w3.org/1999/xlink" xlink:href="mycokeys-116-327-g002.jpg" position="float" orientation="portrait" xlink:type="simple" id="oo_1318749.jpg"><uri content-type="original_file" xlink:type="simple">https://binary.pensoft.net/fig/1318749</uri></graphic></fig><p>On <abbrev xmlns:xlink="http://www.w3.org/1999/xlink" xlink:title="potato dextrose agar" id="ABBRID0EFIAK" xlink:type="simple">PDA</abbrev>, <bold><italic>Mycelium</italic></bold> hyaline, septate, smooth, thin-walled 1.2–2.7 μm wide. <bold><italic>Conidiophores</italic></bold> hyaline, septate, smooth, solitary, straight, (sub-)erect, arising directly from hyphae, branched or unbranched, bearing 1–5 levels with 1–6 phialides, 1–3 septate at base or middle, 20–52 μm long, 1.5–2.7 μm wide at base. <bold><italic>Phialides</italic></bold> lateral or terminal, from the conidiophores or directly from the mycelia, awl-shaped, hyaline, smooth-walled, 9.5–35 μm long, 1–2.3 μm wide at base, with globose to cylindriform thickening at conidiogenous loci. polyphialides not observed. <bold><italic>Conidia</italic></bold> podiform, 1-septate, 2.5–6.0 × 1.0–3.0 μm (mean ± SD = 3.5 ± 1.0 × 2.0 ± 0.5 μm, n = 30), center-empty, unsymmetrically at both ends, apex angular, base subobtuse, hyaline, thick-, smooth-walled, arranged in slimy heads. Chlamydospores and sexual morph not observed.</p><fig id="F3" position="float" orientation="portrait"><object-id xmlns:xlink="http://www.w3.org/1999/xlink" content-type="doi" xlink:type="simple">10.3897/mycokeys.116.146683.figure3</object-id><object-id xmlns:xlink="http://www.w3.org/1999/xlink" content-type="arpha" xlink:type="simple">225F325F-3A55-52D6-9426-A809335A0056</object-id><label>Figure 3.</label><caption><p>Phylogenetic tree of the genus <italic><tp:taxon-name><tp:taxon-name-part taxon-name-part-type="genus" reg="Didymocyrtis">Didymocyrtis</tp:taxon-name-part></tp:taxon-name></italic> constructed from the dataset of <abbrev xmlns:xlink="http://www.w3.org/1999/xlink" xlink:title="internal transcribed spacers" id="ABBRID0EIKAK" xlink:type="simple">ITS</abbrev> and <italic><abbrev xmlns:xlink="http://www.w3.org/1999/xlink" xlink:title="beta-tubulin gene" id="ABBRID0ENKAK" xlink:type="simple">tub2</abbrev></italic>. Notes: Statistical support values (<abbrev xmlns:xlink="http://www.w3.org/1999/xlink" xlink:title="Maximum Likelihood" id="ABBRID0ERKAK" xlink:type="simple">ML</abbrev>/<abbrev xmlns:xlink="http://www.w3.org/1999/xlink" xlink:title="Bayesian Inference" id="ABBRID0EVKAK" xlink:type="simple">BI</abbrev>) were shown at nodes. <abbrev xmlns:xlink="http://www.w3.org/1999/xlink" xlink:title="Maximum Likelihood" id="ABBRID0EZKAK" xlink:type="simple">ML</abbrev> bootstrap values ≥50% and posterior probabilities ≥ 0.50 are shown above the internal branches. Two new strains are shown in blue font.</p></caption><graphic xmlns:xlink="http://www.w3.org/1999/xlink" xlink:href="mycokeys-116-327-g003.jpg" position="float" orientation="portrait" xlink:type="simple" id="oo_1318750.jpg"><uri content-type="original_file" xlink:type="simple">https://binary.pensoft.net/fig/1318750</uri></graphic></fig></tp:treatment-sec><tp:treatment-sec sec-type="material" id="SECID0ECLAK"><title>Additional specimens examined.</title><p>China • Zhejiang Province, Hangzhou City, sewage treatment plant (<named-content xmlns:xlink="http://www.w3.org/1999/xlink" content-type="dwc:verbatimCoordinates" xlink:type="simple"><named-content content-type="geo-json" specific-use="{&#34;type&#34;:&#34;Point&#34;,&#34;coordinates&#34;:[120.167222,30.181389]}" id="NCID0ELLAK" xlink:type="simple">30°10'53"N, 120°10'2"E</named-content></named-content>), soil, August 2021, living cultures <abbrev xmlns:xlink="http://www.w3.org/1999/xlink" content-type="institution" xlink:title="Institute of Fungus Resources, Guizhou University" id="ABBRID0EQLAK" xlink:type="simple">GZUIFR</abbrev> 24.014 (<abbrev xmlns:xlink="http://www.w3.org/1999/xlink" xlink:title="internal transcribed spacers" id="ABBRID0EVLAK" xlink:type="simple">ITS</abbrev> sequences, GenBank <ext-link xmlns:xlink="http://www.w3.org/1999/xlink" ext-link-type="gen" xlink:href="PQ595986" xlink:type="simple">PQ595986</ext-link>; LSU sequences, GenBank <ext-link xmlns:xlink="http://www.w3.org/1999/xlink" ext-link-type="gen" xlink:href="PQ595989" xlink:type="simple">PQ595989</ext-link>), <abbrev xmlns:xlink="http://www.w3.org/1999/xlink" content-type="institution" xlink:title="Institute of Fungus Resources, Guizhou University" id="ABBRID0EDMAK" xlink:type="simple">GZUIFR</abbrev> 24.015 (<abbrev xmlns:xlink="http://www.w3.org/1999/xlink" xlink:title="internal transcribed spacers" id="ABBRID0EIMAK" xlink:type="simple">ITS</abbrev> sequences, GenBank <ext-link xmlns:xlink="http://www.w3.org/1999/xlink" ext-link-type="gen" xlink:href="PQ595987" xlink:type="simple">PQ595987</ext-link>; LSU sequences, GenBank <ext-link xmlns:xlink="http://www.w3.org/1999/xlink" ext-link-type="gen" xlink:href="PQ595990" xlink:type="simple">PQ595990</ext-link>).</p></tp:treatment-sec><tp:treatment-sec sec-type="notes" id="SECID0EWMAK"><title>Notes.</title><p>Phylogenetically, our three strains (<abbrev xmlns:xlink="http://www.w3.org/1999/xlink" content-type="institution" xlink:title="Institute of Fungus Resources, Guizhou University" id="ABBRID0E3MAK" xlink:type="simple">GZUIFR</abbrev> 24.013, <abbrev xmlns:xlink="http://www.w3.org/1999/xlink" content-type="institution" xlink:title="Institute of Fungus Resources, Guizhou University" id="ABBRID0EBNAK" xlink:type="simple">GZUIFR</abbrev> 24.014 and <abbrev xmlns:xlink="http://www.w3.org/1999/xlink" content-type="institution" xlink:title="Institute of Fungus Resources, Guizhou University" id="ABBRID0EGNAK" xlink:type="simple">GZUIFR</abbrev> 24.015) can apparently separate with other species in <tp:taxon-name><tp:taxon-name-part taxon-name-part-type="family">Bionectriaceae</tp:taxon-name-part></tp:taxon-name>, and clustered in a single clade with a high support value (<abbrev xmlns:xlink="http://www.w3.org/1999/xlink" xlink:title="Bayesian Inference" id="ABBRID0EQNAK" xlink:type="simple">BI</abbrev> pp = posterior probability 1, <abbrev xmlns:xlink="http://www.w3.org/1999/xlink" xlink:title="Maximum Likelihood" id="ABBRID0EUNAK" xlink:type="simple">ML</abbrev> BS 100) (Fig. <xref ref-type="fig" rid="F1">1</xref>). <italic><tp:taxon-name><tp:taxon-name-part taxon-name-part-type="genus" reg="Biconidium">Biconidium</tp:taxon-name-part><tp:taxon-name-part taxon-name-part-type="species" reg="sinense">sinense</tp:taxon-name-part></tp:taxon-name></italic> is distinguished from other species of <tp:taxon-name><tp:taxon-name-part taxon-name-part-type="family">Bionectriaceae</tp:taxon-name-part></tp:taxon-name> by conidiogenous cells with globose to cylindriform thickening at conidiogenous loci, and podiform conidia arranged in slimy heads in the morphological characteristics.</p></tp:treatment-sec><tp:treatment-sec><!--Section generated to contain objects referenced in tp:taxon-treatment.--><fig id="F1" position="float" orientation="portrait"><object-id xmlns:xlink="http://www.w3.org/1999/xlink" content-type="doi" xlink:type="simple">10.3897/mycokeys.116.146683.figure1</object-id><object-id xmlns:xlink="http://www.w3.org/1999/xlink" content-type="arpha" xlink:type="simple">E2B97241-20B6-5A85-B05D-B9A2591802F8</object-id><label>Figure 1.</label><caption><p>Phylogenetic tree of <tp:taxon-name><tp:taxon-name-part taxon-name-part-type="family">Bionectriaceae</tp:taxon-name-part></tp:taxon-name> constructed from the dataset of <abbrev xmlns:xlink="http://www.w3.org/1999/xlink" xlink:title="internal transcribed spacers" id="ABBRID0ERZDI" xlink:type="simple">ITS</abbrev> and LSU. Notes: Statistical support values (<abbrev xmlns:xlink="http://www.w3.org/1999/xlink" xlink:title="Maximum Likelihood" id="ABBRID0EVZDI" xlink:type="simple">ML</abbrev>/<abbrev xmlns:xlink="http://www.w3.org/1999/xlink" xlink:title="Bayesian Inference" id="ABBRID0EZZDI" xlink:type="simple">BI</abbrev>) were shown at nodes. <abbrev xmlns:xlink="http://www.w3.org/1999/xlink" xlink:title="Maximum Likelihood" id="ABBRID0E4ZDI" xlink:type="simple">ML</abbrev> bootstrap values ≥50% and posterior probabilities ≥ 0.50 are shown above the internal branches. ‘–’ indicates the absence of statistical support (&lt; 50% for bootstrap proportions from <abbrev xmlns:xlink="http://www.w3.org/1999/xlink" xlink:title="Maximum Likelihood" id="ABBRID0EB1DI" xlink:type="simple">ML</abbrev> analysis; &lt; 0.50 for posterior probabilities from Bayesian analysis). Three new strains are shown in blue font.</p></caption><graphic xmlns:xlink="http://www.w3.org/1999/xlink" xlink:href="mycokeys-116-327-g001.jpg" position="float" orientation="portrait" xlink:type="simple" id="oo_1318748.jpg"><uri content-type="original_file" xlink:type="simple">https://binary.pensoft.net/fig/1318748</uri></graphic></fig></tp:treatment-sec></tp:taxon-treatment>
