# Supplementary material for: ﻿Biconidiumsinense gen. et sp. nov. (Hypocreales, Bionectriaceae) and Didymocyrtisshanxiensis sp. nov. (Phaeosphaeriaceae, Didymocyrtis) isolated from urban soil in China
Source: MycoKeys. 2025 Apr 29;116:327–44. doi: 10.3897/mycokeys.116.146683 (PMC12056516; doi:10.3897/mycokeys.116.146683)
Supplement: XML Treatment for Didymocyrtis shanxiensis [file mycokeys.116.146683-treatment3.xml]

<!DOCTYPE tp:taxon-treatment
  PUBLIC "-//TaxonX//DTD Taxonomic Treatment Publishing DTD v0 20100105//EN" "tax-treatment-NSO.dtd">
<tp:taxon-treatment xmlns:tp="http://www.plazi.org/taxpub"><tp:treatment-meta><kwd-group><label>Taxon classification</label><kwd>
                  <named-content content-type="kingdom">Fungi</named-content>
                </kwd><kwd>
                  <named-content content-type="order">Pleosporales</named-content>
                </kwd><kwd>
                  <named-content content-type="family">Phaeosphaeriaceae</named-content>
                </kwd></kwd-group><mixed-citation publication-type="journal"><person-group><name><surname>Wang</surname><given-names>Hai-Yan</given-names></name><name><surname>Dong</surname><given-names>Chunbo</given-names></name><name><surname>Zhang</surname><given-names>Yan-Wei</given-names></name><name><surname>Chen</surname><given-names>Wan-Hao</given-names></name><name><surname>Han</surname><given-names>Yan-Feng</given-names></name></person-group><article-title>﻿<italic><tp:taxon-name><tp:taxon-name-part taxon-name-part-type="genus" reg="Biconidium">Biconidium</tp:taxon-name-part><tp:taxon-name-part taxon-name-part-type="species" reg="sinense">sinense</tp:taxon-name-part></tp:taxon-name></italic> gen. et sp. nov. (<tp:taxon-name><tp:taxon-name-part taxon-name-part-type="order">Hypocreales</tp:taxon-name-part></tp:taxon-name>, <tp:taxon-name><tp:taxon-name-part taxon-name-part-type="family">Bionectriaceae</tp:taxon-name-part></tp:taxon-name>) and <italic><tp:taxon-name><tp:taxon-name-part taxon-name-part-type="genus" reg="Didymocyrtis">Didymocyrtis</tp:taxon-name-part><tp:taxon-name-part taxon-name-part-type="species" reg="shanxiensis">shanxiensis</tp:taxon-name-part></tp:taxon-name></italic> sp. nov. (<tp:taxon-name><tp:taxon-name-part taxon-name-part-type="family">Phaeosphaeriaceae</tp:taxon-name-part></tp:taxon-name>, <italic><tp:taxon-name><tp:taxon-name-part taxon-name-part-type="genus" reg="Didymocyrtis">Didymocyrtis</tp:taxon-name-part></tp:taxon-name></italic>) isolated from urban soil in China</article-title><source>MycoKeys</source><day>29</day><month>04</month><year>2025</year><volume>116</volume><fpage>327</fpage><lpage>344</lpage><pub-id pub-id-type="doi">10.3897/mycokeys.116.146683</pub-id></mixed-citation></tp:treatment-meta><tp:nomenclature><label>﻿</label><tp:taxon-name>
                <object-id xmlns:xlink="http://www.w3.org/1999/xlink" content-type="arpha" xlink:type="simple">796B50E8-9E92-5008-94EC-F3FCB636F9FC</object-id>
                <tp:taxon-name-part taxon-name-part-type="genus" reg="Didymocyrtis">Didymocyrtis</tp:taxon-name-part>
                <tp:taxon-name-part taxon-name-part-type="species" reg="shanxiensis">shanxiensis</tp:taxon-name-part>
                <object-id xmlns:xlink="http://www.w3.org/1999/xlink" content-type="mycobank" xlink:type="simple">MB857280</object-id>
              </tp:taxon-name><tp:taxon-authority>H.Y. Wang &amp; Y.F. Han</tp:taxon-authority><tp:taxon-status xmlns:xlink="http://www.w3.org/1999/xlink" xlink:type="simple">sp. nov.</tp:taxon-status><xref ref-type="fig" rid="F4">Fig. 4</xref></tp:nomenclature><tp:treatment-sec sec-type="etymology" id="SECID0ECRAK"><title>Etymology.</title><p>
                shanxiensis, referring to Shanxi province where the type locality was isolated.</p></tp:treatment-sec><tp:treatment-sec sec-type="material" id="SECID0ERRAK"><title>Type.</title><p>China • Shanxi Province, Datong City, sewage treatment plant (<named-content xmlns:xlink="http://www.w3.org/1999/xlink" content-type="dwc:verbatimCoordinates" xlink:type="simple"><named-content content-type="geo-json" specific-use="{&#34;type&#34;:&#34;Point&#34;,&#34;coordinates&#34;:[113.346667,40.045000]}" id="NCID0E1RAK" xlink:type="simple">40°2'42"N, 113°20'48"E</named-content></named-content>), soil, August 2021, Yulian Ren, ex-type culture <abbrev xmlns:xlink="http://www.w3.org/1999/xlink" content-type="institution" xlink:title="Institute of Fungus Resources, Guizhou University" id="ABBRID0E6RAK" xlink:type="simple">GZUIFR</abbrev> 24.004, dried holotype <abbrev xmlns:xlink="http://www.w3.org/1999/xlink" xlink:title="Institute of Fungus Resources, Guizhou University" id="ABBRID0EESAK" xlink:type="simple">GZAC</abbrev> 24.004. <abbrev xmlns:xlink="http://www.w3.org/1999/xlink" xlink:title="internal transcribed spacers" id="ABBRID0EISAK" xlink:type="simple">ITS</abbrev> sequences, GenBank <ext-link xmlns:xlink="http://www.w3.org/1999/xlink" ext-link-type="gen" xlink:href="PQ065635" xlink:type="simple">PQ065635</ext-link>; <italic><abbrev xmlns:xlink="http://www.w3.org/1999/xlink" xlink:title="beta-tubulin gene" id="ABBRID0ESSAK" xlink:type="simple">tub2</abbrev></italic> sequences, GenBank <ext-link xmlns:xlink="http://www.w3.org/1999/xlink" ext-link-type="gen" xlink:href="PQ119783" xlink:type="simple">PQ119783</ext-link>.</p></tp:treatment-sec><tp:treatment-sec sec-type="description" id="SECID0E2SAK"><title>Description.</title><p>Culture characteristics (7 days of incubation at 25 °C): Colony on <abbrev xmlns:xlink="http://www.w3.org/1999/xlink" xlink:title="potato dextrose agar" id="ABBRID0EBTAK" xlink:type="simple">PDA</abbrev>, 30–35 mm diam., thin, villiform, cream (RAL9001), reverse cream (RAL9001), regular in the margin; Colony on <abbrev xmlns:xlink="http://www.w3.org/1999/xlink" xlink:title="malt extract agar" id="ABBRID0EFTAK" xlink:type="simple">MEA</abbrev>, 20–25 mm diam., thick, villiform, light lvory (RAL1015), reverse dahlia yellow (RAL1033), regular in the margin; Colony on <abbrev xmlns:xlink="http://www.w3.org/1999/xlink" xlink:title="oatmeal agar" id="ABBRID0EJTAK" xlink:type="simple">OA</abbrev>, 30–35 mm diam., texture velvety, olive yellow (RAL1020), reverse stone gray (RAL7030), regular in the margin. Black spots produced after incubating 15 days on <abbrev xmlns:xlink="http://www.w3.org/1999/xlink" xlink:title="potato dextrose agar" id="ABBRID0ENTAK" xlink:type="simple">PDA</abbrev>.</p><fig id="F4" position="float" orientation="portrait"><object-id xmlns:xlink="http://www.w3.org/1999/xlink" content-type="doi" xlink:type="simple">10.3897/mycokeys.116.146683.figure4</object-id><object-id xmlns:xlink="http://www.w3.org/1999/xlink" content-type="arpha" xlink:type="simple">37EF5606-D5F4-5143-9619-2843230D12D3</object-id><label>Figure 4.</label><caption><p>Morphological characteristics of <italic><tp:taxon-name><tp:taxon-name-part taxon-name-part-type="genus" reg="Didymocyrtis">Didymocyrtis</tp:taxon-name-part><tp:taxon-name-part taxon-name-part-type="species" reg="shanxiensis">shanxiensis</tp:taxon-name-part></tp:taxon-name></italic> sp. nov. <bold>a–c</bold> front and reverse of colony on <abbrev xmlns:xlink="http://www.w3.org/1999/xlink" xlink:title="potato dextrose agar" id="ABBRID0EGUAK" xlink:type="simple">PDA</abbrev>, <abbrev xmlns:xlink="http://www.w3.org/1999/xlink" xlink:title="oatmeal agar" id="ABBRID0EKUAK" xlink:type="simple">OA</abbrev> and <abbrev xmlns:xlink="http://www.w3.org/1999/xlink" xlink:title="malt extract agar" id="ABBRID0EOUAK" xlink:type="simple">MEA</abbrev> after 7 days at 25 °C <bold>d, e</bold> conidiomata on culture <bold>f</bold> hyphae <bold>g, h</bold> conidiomata and ruptured conidiomata with conidia mass <bold>i</bold> conidia <bold>j, k</bold> conidiogenous cells. Scale bars: 10 mm (<bold>a–c</bold>); 20 μm (<bold>g, h</bold>); 10 μm (<bold>i</bold>); 20 μm (<bold>j, k</bold>).</p></caption><graphic xmlns:xlink="http://www.w3.org/1999/xlink" xlink:href="mycokeys-116-327-g004.jpg" position="float" orientation="portrait" xlink:type="simple" id="oo_1318751.jpg"><uri content-type="original_file" xlink:type="simple">https://binary.pensoft.net/fig/1318751</uri></graphic></fig><p>On <abbrev xmlns:xlink="http://www.w3.org/1999/xlink" xlink:title="potato dextrose agar" id="ABBRID0ELVAK" xlink:type="simple">PDA</abbrev> medium after 30 days of incubation at 25 °C, <bold><italic>Hyphae</italic></bold> septate, hyaline, smooth, thick-walled, 1.0–2.5 μm wide. <bold><italic>Conidiomata</italic></bold> submersed, brown to black, globose, 150–250 µm diam. <bold><italic>Conidiophores</italic></bold> reduced to conidiogenous cells. <bold><italic>Conidiogenous cells</italic></bold> globose to subglobose, also ampulliform, aseptate, hyaline, smooth, thick-walled, 4.5–10.0 × 2.0–6.0 μm (mean ± SD = 7.0 ± 1.9 × 3.5 ± 1.0 μm, n = 15). <bold><italic>Conidia</italic></bold> abundant, cymbiform mostly, brown, smooth, apex subobtuse, base truncate, 1-septate, 5.0–11.0 × 1.5–3.0 μm (mean ± SD = 7.5 ± 1.6 × 2.0 ± 0.4 μm, n = 30).</p></tp:treatment-sec><tp:treatment-sec sec-type="material" id="SECID0EQWAK"><title>Additional specimens examined.</title><p>China • Shanxi Province, Datong City, sewage treatment plant (<named-content xmlns:xlink="http://www.w3.org/1999/xlink" content-type="dwc:verbatimCoordinates" xlink:type="simple"><named-content content-type="geo-json" specific-use="{&#34;type&#34;:&#34;Point&#34;,&#34;coordinates&#34;:[113.346667,40.045000]}" id="NCID0EZWAK" xlink:type="simple">40°2'42"N, 113°20'48"E</named-content></named-content>), soil, August 2021, living cultures <abbrev xmlns:xlink="http://www.w3.org/1999/xlink" content-type="institution" xlink:title="Institute of Fungus Resources, Guizhou University" id="ABBRID0E5WAK" xlink:type="simple">GZUIFR</abbrev> 24.005. <abbrev xmlns:xlink="http://www.w3.org/1999/xlink" xlink:title="internal transcribed spacers" id="ABBRID0EDXAK" xlink:type="simple">ITS</abbrev> sequences, GenBank <ext-link xmlns:xlink="http://www.w3.org/1999/xlink" ext-link-type="gen" xlink:href="PQ065636" xlink:type="simple">PQ065636</ext-link>; <italic><abbrev xmlns:xlink="http://www.w3.org/1999/xlink" xlink:title="beta-tubulin gene" id="ABBRID0ENXAK" xlink:type="simple">tub2</abbrev></italic> sequences, GenBank <ext-link xmlns:xlink="http://www.w3.org/1999/xlink" ext-link-type="gen" xlink:href="PQ119784" xlink:type="simple">PQ119784</ext-link>.</p></tp:treatment-sec><tp:treatment-sec sec-type="notes" id="SECID0EWXAK"><title>Notes.</title><p>Twenty-nine species of the genus <italic><tp:taxon-name><tp:taxon-name-part taxon-name-part-type="genus" reg="Didymocyrtis">Didymocyrtis</tp:taxon-name-part></tp:taxon-name></italic> are recorded in the Index Fungorum. However, the DNA sequence data of fifteen species have no records in NCBI database. Phylogenetically, our two strains (<abbrev xmlns:xlink="http://www.w3.org/1999/xlink" content-type="institution" xlink:title="Institute of Fungus Resources, Guizhou University" id="ABBRID0EDYAK" xlink:type="simple">GZUIFR</abbrev> 24.004 and <abbrev xmlns:xlink="http://www.w3.org/1999/xlink" content-type="institution" xlink:title="Institute of Fungus Resources, Guizhou University" id="ABBRID0EIYAK" xlink:type="simple">GZUIFR</abbrev> 24.005) clustered in a single clade with a high support value (<abbrev xmlns:xlink="http://www.w3.org/1999/xlink" xlink:title="Maximum Likelihood" id="ABBRID0ENYAK" xlink:type="simple">ML</abbrev>/<abbrev xmlns:xlink="http://www.w3.org/1999/xlink" xlink:title="Bayesian Inference" id="ABBRID0ERYAK" xlink:type="simple">BI</abbrev> 98/1) (Fig. <xref ref-type="fig" rid="F3">3</xref>). In the phylogenetic tree, although our new species <italic><tp:taxon-name><tp:taxon-name-part taxon-name-part-type="genus" reg="Didymocyrtis">D.</tp:taxon-name-part><tp:taxon-name-part taxon-name-part-type="species" reg="shanxiensis">shanxiensis</tp:taxon-name-part></tp:taxon-name></italic> and <italic><tp:taxon-name><tp:taxon-name-part taxon-name-part-type="genus" reg="Didymocyrtis">Didymocyrtis</tp:taxon-name-part><tp:taxon-name-part taxon-name-part-type="species" reg="brachylaenae">brachylaenae</tp:taxon-name-part></tp:taxon-name></italic> Crous are closely related species, they were obviously different in morphological characteristics. <italic><tp:taxon-name><tp:taxon-name-part taxon-name-part-type="genus" reg="Didymocyrtis">Didymocyrtis</tp:taxon-name-part><tp:taxon-name-part taxon-name-part-type="species" reg="shanxiensis">shanxiensis</tp:taxon-name-part></tp:taxon-name></italic>, having conidiophores reduced to conidiogenous cells, globose to subglobose and ampulliform conidiogenous cells, and cymbiform conidia, can be distinguished from <italic><tp:taxon-name><tp:taxon-name-part taxon-name-part-type="genus" reg="Didymocyrtis">D.</tp:taxon-name-part><tp:taxon-name-part taxon-name-part-type="species" reg="brachylaenae">brachylaenae</tp:taxon-name-part></tp:taxon-name></italic> with subcylindrical and branched conidiophores, lining the inner cavity and ampulliform to doliiform conidiogenous cells, and fusoidellipsoid to subcylindrical conidia (<xref ref-type="bibr" rid="B4">Crous et al. 2018</xref>).</p></tp:treatment-sec><tp:treatment-sec><!--Section generated to contain objects referenced in tp:taxon-treatment.--><fig id="F3" position="float" orientation="portrait"><object-id xmlns:xlink="http://www.w3.org/1999/xlink" content-type="doi" xlink:type="simple">10.3897/mycokeys.116.146683.figure3</object-id><object-id xmlns:xlink="http://www.w3.org/1999/xlink" content-type="arpha" xlink:type="simple">225F325F-3A55-52D6-9426-A809335A0056</object-id><label>Figure 3.</label><caption><p>Phylogenetic tree of the genus <italic><tp:taxon-name><tp:taxon-name-part taxon-name-part-type="genus" reg="Didymocyrtis">Didymocyrtis</tp:taxon-name-part></tp:taxon-name></italic> constructed from the dataset of <abbrev xmlns:xlink="http://www.w3.org/1999/xlink" xlink:title="internal transcribed spacers" id="ABBRID0EIKAK" xlink:type="simple">ITS</abbrev> and <italic><abbrev xmlns:xlink="http://www.w3.org/1999/xlink" xlink:title="beta-tubulin gene" id="ABBRID0ENKAK" xlink:type="simple">tub2</abbrev></italic>. Notes: Statistical support values (<abbrev xmlns:xlink="http://www.w3.org/1999/xlink" xlink:title="Maximum Likelihood" id="ABBRID0ERKAK" xlink:type="simple">ML</abbrev>/<abbrev xmlns:xlink="http://www.w3.org/1999/xlink" xlink:title="Bayesian Inference" id="ABBRID0EVKAK" xlink:type="simple">BI</abbrev>) were shown at nodes. <abbrev xmlns:xlink="http://www.w3.org/1999/xlink" xlink:title="Maximum Likelihood" id="ABBRID0EZKAK" xlink:type="simple">ML</abbrev> bootstrap values ≥50% and posterior probabilities ≥ 0.50 are shown above the internal branches. Two new strains are shown in blue font.</p></caption><graphic xmlns:xlink="http://www.w3.org/1999/xlink" xlink:href="mycokeys-116-327-g003.jpg" position="float" orientation="portrait" xlink:type="simple" id="oo_1318750.jpg"><uri content-type="original_file" xlink:type="simple">https://binary.pensoft.net/fig/1318750</uri></graphic></fig></tp:treatment-sec><ref-list><ref id="B4"><mixed-citation xmlns:xlink="http://www.w3.org/1999/xlink" xlink:type="simple"><person-group><name name-style="western"><surname>Crous</surname><given-names>PW</given-names></name><name name-style="western"><surname>Wingfield</surname><given-names>MJ</given-names></name><name name-style="western"><surname>Burgess</surname><given-names>TI</given-names></name><name name-style="western"><surname>Hardy</surname><given-names>GSJ</given-names></name><name name-style="western"><surname>Gené</surname><given-names>J</given-names></name><name name-style="western"><surname>Guarro</surname><given-names>J</given-names></name><name name-style="western"><surname>Baseia</surname><given-names>IG</given-names></name><name name-style="western"><surname>García</surname><given-names>D</given-names></name><name name-style="western"><surname>Gusmão</surname><given-names>LFP</given-names></name><name name-style="western"><surname>Souza-Motta</surname><given-names>CM</given-names></name><name name-style="western"><surname>Thangavel</surname><given-names>R</given-names></name><name name-style="western"><surname>Adamčík</surname><given-names>S</given-names></name><name name-style="western"><surname>Barili</surname><given-names>A</given-names></name><name name-style="western"><surname>Barnes</surname><given-names>CW</given-names></name><name name-style="western"><surname>Bezerra</surname><given-names>JDP</given-names></name><name name-style="western"><surname>Bordallo</surname><given-names>JJ</given-names></name><name name-style="western"><surname>Cano-Lira</surname><given-names>JF</given-names></name><name name-style="western"><surname>de Oliveira</surname><given-names>RJV</given-names></name><name name-style="western"><surname>Ercole</surname><given-names>E</given-names></name><name name-style="western"><surname>Hubka</surname><given-names>V</given-names></name><name name-style="western"><surname>Iturrieta-González</surname><given-names>I</given-names></name><name name-style="western"><surname>Kubátová</surname><given-names>A</given-names></name><name name-style="western"><surname>Martín</surname><given-names>MP</given-names></name><name name-style="western"><surname>Moreau</surname><given-names>PA</given-names></name><name name-style="western"><surname>Morte</surname><given-names>A</given-names></name><name name-style="western"><surname>Ordoñez</surname><given-names>ME</given-names></name><name name-style="western"><surname>Rodríguez</surname><given-names>A</given-names></name><name name-style="western"><surname>Stchigel</surname><given-names>AM</given-names></name><name name-style="western"><surname>Vizzini</surname><given-names>A</given-names></name><name name-style="western"><surname>Abdollahzadeh</surname><given-names>J</given-names></name><name name-style="western"><surname>Abreu</surname><given-names>VP</given-names></name><name name-style="western"><surname>Adamčíková</surname><given-names>K</given-names></name><name name-style="western"><surname>Albuquerque</surname><given-names>GMR</given-names></name><name name-style="western"><surname>Alexandrova</surname><given-names>AV</given-names></name><name name-style="western"><surname>Álvarez Duarte</surname><given-names>E</given-names></name><name name-style="western"><surname>Armstrong-Cho</surname><given-names>C</given-names></name><name name-style="western"><surname>Banniza</surname><given-names>S</given-names></name><name name-style="western"><surname>Barbosa</surname><given-names>RN</given-names></name><name name-style="western"><surname>Bellanger</surname><given-names>JM</given-names></name><name name-style="western"><surname>Bezerra</surname><given-names>JL</given-names></name><name name-style="western"><surname>Cabral</surname><given-names>TS</given-names></name><name name-style="western"><surname>Caboň</surname><given-names>M</given-names></name><name name-style="western"><surname>Caicedo</surname><given-names>E</given-names></name><name name-style="western"><surname>Cantillo</surname><given-names>T</given-names></name><name name-style="western"><surname>Carnegie</surname><given-names>AJ</given-names></name><name name-style="western"><surname>Carmo</surname><given-names>LT</given-names></name><name name-style="western"><surname>Castañeda-Ruiz</surname><given-names>RF</given-names></name><name name-style="western"><surname>Clement</surname><given-names>CR</given-names></name><name name-style="western"><surname>Čmoková</surname><given-names>A</given-names></name><name name-style="western"><surname>Conceição</surname><given-names>LB</given-names></name><name name-style="western"><surname>Cruz</surname><given-names>RHSF</given-names></name><name name-style="western"><surname>Damm</surname><given-names>U</given-names></name><name name-style="western"><surname>da Silva</surname><given-names>BDB</given-names></name><name name-style="western"><surname>da Silva</surname><given-names>GA</given-names></name><name name-style="western"><surname>da Silva</surname><given-names>RMF</given-names></name><name name-style="western"><surname>de A Santiago</surname><given-names>ALCM</given-names></name><name name-style="western"><surname>de Oliveira</surname><given-names>LF</given-names></name><name name-style="western"><surname>de Souza</surname><given-names>CAF</given-names></name><name name-style="western"><surname>Déniel</surname><given-names>F</given-names></name><name name-style="western"><surname>Dima</surname><given-names>B</given-names></name><name name-style="western"><surname>Dong</surname><given-names>G</given-names></name><name name-style="western"><surname>Edwards</surname><given-names>J</given-names></name><name name-style="western"><surname>Félix</surname><given-names>CR</given-names></name><name name-style="western"><surname>Fournier</surname><given-names>J</given-names></name><name name-style="western"><surname>Gibertoni</surname><given-names>TB</given-names></name><name name-style="western"><surname>Hosaka</surname><given-names>K</given-names></name><name name-style="western"><surname>Iturriaga</surname><given-names>T</given-names></name><name name-style="western"><surname>Jadan</surname><given-names>M</given-names></name><name name-style="western"><surname>Jany</surname><given-names>JL</given-names></name><name name-style="western"><surname>Jurjević</surname><given-names>Ž</given-names></name><name name-style="western"><surname>Kolařík</surname><given-names>M</given-names></name><name name-style="western"><surname>Kušan</surname><given-names>I</given-names></name><name name-style="western"><surname>Landell</surname><given-names>MF</given-names></name><name name-style="western"><surname>Leite Cordeiro</surname><given-names>TR</given-names></name><name name-style="western"><surname>Lima</surname><given-names>DX</given-names></name><name name-style="western"><surname>Loizides</surname><given-names>M</given-names></name><name name-style="western"><surname>Luo</surname><given-names>S</given-names></name><name name-style="western"><surname>Machado</surname><given-names>AR</given-names></name><name name-style="western"><surname>Madrid</surname><given-names>H</given-names></name><name name-style="western"><surname>Magalhães</surname><given-names>OMC</given-names></name><name name-style="western"><surname>Marinho</surname><given-names>P</given-names></name><name name-style="western"><surname>Matočec</surname><given-names>N</given-names></name><name name-style="western"><surname>Mešić</surname><given-names>A</given-names></name><name name-style="western"><surname>Miller</surname><given-names>AN</given-names></name><name name-style="western"><surname>Morozova</surname><given-names>OV</given-names></name><name name-style="western"><surname>Neves</surname><given-names>RP</given-names></name><name name-style="western"><surname>Nonaka</surname><given-names>K</given-names></name><name name-style="western"><surname>Nováková</surname><given-names>A</given-names></name><name name-style="western"><surname>Oberlies</surname><given-names>NH</given-names></name><name name-style="western"><surname>Oliveira-Filho</surname><given-names>JRC</given-names></name><name name-style="western"><surname>Oliveira</surname><given-names>TGL</given-names></name><name name-style="western"><surname>Papp</surname><given-names>V</given-names></name><name name-style="western"><surname>Pereira</surname><given-names>OL</given-names></name><name name-style="western"><surname>Perrone</surname><given-names>G</given-names></name><name name-style="western"><surname>Peterson</surname><given-names>SW</given-names></name><name name-style="western"><surname>Pham</surname><given-names>THG</given-names></name><name name-style="western"><surname>Raja</surname><given-names>HA</given-names></name><name name-style="western"><surname>Raudabaugh</surname><given-names>DB</given-names></name><name name-style="western"><surname>Řehulka</surname><given-names>J</given-names></name><name name-style="western"><surname>Rodríguez-Andrade</surname><given-names>E</given-names></name><name name-style="western"><surname>Saba</surname><given-names>M</given-names></name><name name-style="western"><surname>Schauflerová</surname><given-names>A</given-names></name><name name-style="western"><surname>Shivas</surname><given-names>RG</given-names></name><name name-style="western"><surname>Simonini</surname><given-names>G</given-names></name><name name-style="western"><surname>Siqueira</surname><given-names>JPZ</given-names></name><name name-style="western"><surname>Sousa</surname><given-names>JO</given-names></name><name name-style="western"><surname>Stajsic</surname><given-names>V</given-names></name><name name-style="western"><surname>Svetasheva</surname><given-names>T</given-names></name><name name-style="western"><surname>Tan</surname><given-names>YP</given-names></name><name name-style="western"><surname>Tkalčec</surname><given-names>Z</given-names></name><name name-style="western"><surname>Ullah</surname><given-names>S</given-names></name><name name-style="western"><surname>Valente</surname><given-names>P</given-names></name><name name-style="western"><surname>Valenzuela-Lopez</surname><given-names>N</given-names></name><name name-style="western"><surname>Abrinbana</surname><given-names>M</given-names></name><name name-style="western"><surname>Viana Marques</surname><given-names>DA</given-names></name><name name-style="western"><surname>Wong</surname><given-names>PTW</given-names></name><name name-style="western"><surname>Xavier de Lima</surname><given-names>V</given-names></name><name name-style="western"><surname>Groenewald</surname><given-names>JZ</given-names></name></person-group> (<year>2018</year>) <article-title>Fungal planet description sheets: 716–784. Persoonia.</article-title><source>Molecular Phylogeny and Evolution of <tp:taxon-name><tp:taxon-name-part taxon-name-part-type="kingdom">Fungi</tp:taxon-name-part></tp:taxon-name></source><volume>40</volume>: <fpage>240</fpage>–<lpage>393</lpage>. <ext-link xlink:href="10.3767/persoonia.2018.40.10" ext-link-type="doi" xlink:type="simple">https://doi.org/10.3767/persoonia.2018.40.10</ext-link></mixed-citation></ref></ref-list></tp:taxon-treatment>
